# Supplementary material for: Rational Design of Potent α-Conotoxin PeIA Analogues with Non-Natural Amino Acids for the Inhibition of Human α9α10 Nicotinic Acetylcholine Receptors
Source: Mar Drugs. 2024 Feb 27;22(3):110. doi: 10.3390/md22030110 (PMC10971807; doi:10.3390/md22030110)
Supplement: Supplementary file 1 [file marinedrugs-22-00110-s001.zip]

Archive with 1 entries (1 files):
- marinedrugs-2812787-supplementary.pdf
